# Supplementary material for: Antiviral Activity of Lipophilic Nucleoside Tetraphosphate Compounds
Source: J Med Chem. 2024 Feb 12;67(4):2864–83. doi: 10.1021/acs.jmedchem.3c02022 (PMC10895676; doi:10.1021/acs.jmedchem.3c02022)
Supplement: Supplementary file 1 — jm3c02022_si_001.csv [file jm3c02022_si_001.csv]

Compound	SMILE	HIV-1 (HE) EC50a [µM]	HIV-2 (ROD) EC50a [µM]	CEM/TK-HIV-2 (ROD) EC50a [µM]	cellular toxicity CC50b [µM]	selectivity index (SI)
4a	CC[NH+](CC)CC.CCCCOP(OP(OP(OP(OC[C@@H]1C=C[C@H](N2C(NC(C(C)=C2)=O)=O)O1)([O-])=O)([O-])=O)([O-])=O)(OCCCC)=O.[NH4+]	0.22±0.13	0.16±0.04	14.81±2.86	>100	>6
4b	CC[NH+](CC)CC.O=P(OP(OP(OP(OC[C@@H]1C=C[C@H](N2C(NC(C(C)=C2)=O)=O)O1)([O-])=O)([O-])=O)([O-])=O)(OCCCCCCCCCCCC)OCCCCCCCCCCCC.[NH4+]	0.17±0.10	0.11±0.05	0.029±0.037	84.9	2927
4c	CC[NH+](CC)CC.O=P(OP(OP(OP(OC[C@@H]1C=C[C@H](N2C(NC(C(C)=C2)=O)=O)O1)([O-])=O)([O-])=O)([O-])=O)(OCCCCCCCCCCCCCCCCCC)OCCCCCCCCCCCCCCCCCC.[NH4+]	1.99±0.90	2.09±0.58	6.18±1.0	84.1	13
4d	CC[NH+](CC)CC.CCCCOP(OP(OP(OP(OC[C@@H]1C=C[C@H](N2C(NC(C(C)=C2)=O)=O)O1)([O-])=O)([O-])=O)([O-])=O)(OCCCCCCCCCCCCCCCCCC)=O.[NH4+]	0.11±0.01	0.084±0.018	0.18±0.15	46.8	260
4e	CC[NH+](CC)CC.CCCC[N+](CCCC)(CCCC)CCCC.O=P(OP(OP(OP(OC[C@@H]1C=C[C@H](N2C(NC(C(C)=C2)=O)=O)O1)([O-])=O)([O-])=O)([O-])=O)(OCCCCCCCCCCCCCCCCCC)OCC(CCCC)CC.[NH4+]	0.44±0.17	0.32±0.09	0.43±0.21	48.9	114
5a	CC[NH+](CC)CC.CCCC[N+](CCCC)(CCCC)CCCC.CCCCOP(OP(OP(OP(OC[C@@H]1C=C[C@H](N2C(NC(C(C)=C2)=O)=O)O1)([O-])=O)([O-])=O)([O-])=O)(CCCCCCCCCCCCCCCCCC)=O.[NH4+]	0.33±0.09	0.33±0.12	0.043±0.026	49.8	1158
5b	CC[NH+](CC)CC.CCCC[N+](CCCC)(CCCC)CCCC.O=P(OP(OP(OP(OC[C@@H]1C=C[C@H](N2C(NC(C(C)=C2)=O)=O)O1)([O-])=O)([O-])=O)([O-])=O)(CCCCCCCCCCCCCCCCCC)OCC(CCCC)CC.[NH4+]	1.44±0.70	1.30±0.64	0.16±0.13	50	312
6	CC[NH+](CC)CC.CCCC[N+](CCCC)(CCCC)CCCC.O=P(OP(OP(OP(OC[C@@H]1C=C[C@H](N2C(NC(C(C)=C2)=O)=O)O1)([O-])=O)([O-])=O)([O-])=O)(OCCCCCCCCCCCCCCCCCC)OCC3=CC=C(OC(CCCC)=O)C=C3.[NH4+]	0.083±0.018	0.063±0.032	0.059±0.054	48	813
7	CC[NH+](CC)CC.CCCC[N+](CCCC)(CCCC)CCCC.O=P(OP(OP(OP(OC[C@@H]1C=C[C@H](N2C(NC(C(C)=C2)=O)=O)O1)([O-])=O)([O-])=O)([O-])=O)(CCCCCCCCCCCCCCCCCC)OCC3=CC=C(OC(CCCC)=O)C=C3.[NH4+]	0.0092±0.0082	0.0091±0.0077	0.0065±0. 0057	36.9	5677
8	O=P(OP(OP(OP(OC[C@@H]1C=C[C@H](N2C(NC(C(C)=C2)=O)=O)O1)([O-])=O)([O-])=O)([O-])=O)(OCC3=CC=C(OC(CCCCCCCCC)=O)C=C3)OCC4=CC=C(OC(CCCCCCCCC)=O)C=C4.[NH4+]	0.39±0.16	0.26±0.14	4.44±1.54	50	11
9	CC[NH+](CC)CC.CCCC[N+](CCCC)(CCCC)CCCC.O=P(OP(OP(OP(OC[C@@H]1C=C[C@H](N2C(NC(C(C)=C2)=O)=O)O1)([O-])=O)([O-])=O)([O-])=O)(OCC3=CC=C(OC(OCCCCCCCCCCCCCCCC)=O)C=C3)OCC4=CC=C(OC(CCCC)=O)C=C4.[NH4+]	0.17±0.05	0.21±0.11	9.71±4.78	50	5
20	CC[NH+](CC)CC.[O-]P(OP(OP(OP(OC[C@@H]1C=C[C@H](N2C(NC(C(C)=C2)=O)=O)O1)([O-])=O)([O-])=O)([O-])=O)(OCCCCCCCCCCCCCCCCCC)=O.[NH4+]	0.71±0.26	0.50±0.16	4.60±0.33	>100	>21
24	CC[NH+](CC)CC.CCCC[N+](CCCC)(CCCC)CCCC.[O-]P(OP(OP(OP(OC[C@@H]1C=C[C@H](N2C(NC(C(C)=C2)=O)=O)O1)([O-])=O)([O-])=O)([O-])=O)(CCCCCCCCCCCCCCCCCC)=O.[NH4+]	0.43±0.37	0.24±0.07	1.35±0.63	40.1	30
d4T4P	CC[NH+](CC)CC.[O-]P(OP(OP(OP(OC[C@@H]1C=C[C@H](N2C(NC(C(C)=C2)=O)=O)O1)([O-])=O)([O-])=O)([O-])=O)([O-])=O.[NH4+]	0.42±0.16	0.22±0.092	33.80±21.35	>100	>3
1a	O=P(OP(OP(OC[C@@H]1C=C[C@H](N2C(NC(C(C)=C2)=O)=O)O1)([O-])=O)([O-])=O)(OCC3=CC=C(OC(CCCCCCCCC)=O)C=C3)OCC4=CC=C(OC(CCCCCCCCC)=O)C=C4.[NH4+]	0.042±0.020	0.066±0.026	0.29±0.19	50	172
18	[H]P(OCC1C2=C(C=CC=C2)C3=CC=CC=C31)(OCCCCCCCCCCCCCCCCCC)=O
22	[H]P(OCC1C2=C(C=CC=C2)C3=CC=CC=C31)(CCCCCCCCCCCCCCCCCC)=O
